# Supplementary material for: Anti-Inflammatory Effect of Synaptamide in Ischemic Acute Kidney Injury and the Role of G-Protein-Coupled Receptor 110
Source: Int J Mol Sci. 2024 Jan 25;25(3):1500. doi: 10.3390/ijms25031500 (PMC10855239; doi:10.3390/ijms25031500)
Supplement: Supplementary file 1 [file ijms-25-01500-s001.zip]

Archive with 1 entries (1 files):
- ijms-2807319-supplementary.pdf
